# Supplementary material for: Therapeutic Potential of Adipose Stem Cell-Derived Conditioned Medium on Scar Contraction Model
Source: Biomedicines. 2022 Sep 24;10(10):2388. doi: 10.3390/biomedicines10102388 (PMC9598573; doi:10.3390/biomedicines10102388)
Supplement: Supplementary file 1 [file biomedicines-10-02388-s001.zip]

Archive with 1 entries (1 files):
- biomedicines-1896496-supplementary.pdf
